# Supplementary material for: Molecular Identification and Engineering a Salt-Tolerant GH11 Xylanase for Efficient Xylooligosaccharides Production
Source: Biomolecules. 2024 Sep 20;14(9):1188. doi: 10.3390/biom14091188 (PMC11430584; doi:10.3390/biom14091188)
Supplement: Supplementary file 1 [file biomolecules-14-01188-s001.zip]

Archive with 1 entries (1 files):
- biomolecules-3182095-supplementary.pdf
